# Supplementary material for: An inverse relationship between dental fluorosis and Molar Incisor Hypomineralization in Mexican schoolchildren in an area with a high concentration of fluoride in drinking water: A cross-sectional study
Source: PLoS One. 2024 Sep 16;19(9):e0310420. doi: 10.1371/journal.pone.0310420 (PMC11404798; doi:10.1371/journal.pone.0310420)
Supplement: S1 File — (XLSX) [file pone.0310420.s001.xlsx]

## Sheet: Hoja1
ID	Age	Gender	Oral_Hygiene	Toothbrushing_Frequency	MIH prevalence	Fluorosis_severity	MIH_severity	fluorosis_greater than or equal to 4
1	9	0	0	0	0	1	0	1
2	10	0	0	1	0	0	0	1
3	8	0	0	0	0	2	0	1
4	10	0	0	1	0	0	0	1
5	10	1	0	1	0	0	0	1
6	10	0	0	1	0	0	0	1
7	8	0	0	0	0	2	0	1
8	9	1	0	0	0	0	0	0
9	8	1	0	1	0	2	0	1
10	10	0	0	0	0	1	0	1
11	8	1	1	0	0	1	0	1
12	10	1	1	0	0	1	0	1
13	8	1	0	0	0	1	0	1
14	9	0	1	0	0	0	0	1
15	10	0	0	0	0	0	0	1
16	9	0	1	0	0	1	0	1
17	9	1	1	0	0	0	0	1
18	9	0	1	0	0	1	0	0
19	9	1	0	0	0	0	0	0
20	10	1	1	0	0	0	0	0
21	9	1	0	1	0	0	0	0
22	10	1	0	0	0	2	0	1
23	9	0	1	1	0	1	0	0
24	10	0	0	0	0	0	0	0
25	9	0	0	0	0	1	0	0
26	9	0	0	0	0	2	0	1
27	9	1	0	0	0	1	0	0
28	8	1	1	0	0	0	0	0
29	10	0	1	1	0	2	0	1
30	10	0	0	0	0	2	0	1
31	9	0	1	0	0	1	0	0
32	10	1	0	1	0	2	0	1
33	8	0	1	0	0	2	0	1
34	10	0	1	0	0	0	0	0
35	10	1	1	0	0	2	0	1
36	9	0	0	0	0	0	0	0
37	9	1	1	1	0	0	0	0
38	10	1	1	1	0	1	0	0
39	8	1	1	0	0	0	0	0
40	10	1	0	1	0	2	0	1
41	9	1	0	1	0	0	0	0
42	9	0	1	1	0	2	0	1
43	10	0	1	0	0	0	0	0
44	10	0	1	0	0	2	0	1
45	8	1	1	1	0	2	0	1
46	8	1	1	1	0	1	0	0
47	10	1	1	0	0	2	0	1
48	10	0	0	1	0	2	0	1
49	10	1	1	1	0	2	0	1
50	8	1	1	0	0	2	0	1
51	9	1	0	1	0	0	0	0
52	10	1	0	0	0	0	0	0
53	8	1	1	1	0	2	0	1
54	9	1	1	0	0	2	0	1
55	10	1	0	1	0	2	0	1
56	10	0	0	1	0	2	0	1
57	10	0	0	1	0	1	0	0
58	10	0	1	1	0	1	0	0
59	10	1	1	0	0	2	0	1
60	9	1	1	0	0	2	0	1
61	10	1	0	1	0	0	0	0
62	9	1	0	0	0	2	0	1
63	10	1	0	0	0	2	0	1
64	8	1	1	1	0	1	0	0
65	10	1	0	0	0	2	0	1
66	8	1	0	0	0	2	0	1
67	10	0	1	1	0	1	0	0
68	9	0	0	0	0	1	0	0
69	10	1	0	0	0	2	0	1
70	9	0	0	0	0	2	0	1
71	8	1	0	0	0	2	0	1
72	9	1	0	0	0	1	0	0
73	9	0	0	0	0	2	0	1
74	10	0	1	0	0	0	0	0
75	10	0	1	1	0	1	0	0
76	8	0	0	0	0	1	0	0
77	8	0	0	0	0	2	0	1
78	9	1	0	0	0	2	0	1
79	9	0	1	0	0	1	0	0
80	10	1	0	0	0	0	0	0
81	9	0	0	0	0	0	0	0
82	10	0	0	0	0	2	0	1
83	9	0	1	1	0	1	0	0
84	9	0	0	0	0	2	0	1
85	10	1	0	0	0	2	0	1
86	9	0	1	0	0	1	0	0
87	10	0	1	1	0	2	0	1
88	10	0	1	1	0	2	0	1
89	8	1	1	1	0	2	0	1
90	9	1	1	0	0	1	0	0
91	10	0	0	1	0	2	0	1
92	9	1	0	0	0	1	0	0
93	10	0	0	0	0	2	0	1
94	9	0	0	1	0	1	0	0
95	10	0	0	0	0	1	0	0
96	9	0	0	1	0	1	0	0
97	9	1	1	0	0	2	0	1
98	10	0	0	0	0	0	0	0
99	9	1	0	1	0	0	0	0
100	10	1	0	0	0	1	0	0
101	9	1	1	0	0	1	0	0
102	9	0	0	0	0	0	0	0
103	10	0	1	1	0	1	0	0
104	9	0	1	0	0	0	0	0
105	8	0	1	1	0	0	0	0
106	10	0	1	0	0	2	0	1
107	9	0	0	0	0	0	0	0
108	9	0	0	0	0	1	0	0
109	9	1	0	0	0	0	0	0
110	10	1	0	0	0	1	0	0
111	10	0	0	1	0	2	0	1
112	10	1	0	1	0	2	0	1
113	10	1	0	0	0	2	0	1
114	9	1	0	0	0	1	0	0
115	9	0	0	1	0	2	0	1
116	9	1	0	0	0	0	0	0
117	8	0	0	1	0	2	0	1
118	8	1	0	0	0	2	0	1
119	10	0	1	0	0	1	0	0
120	10	0	1	1	0	1	0	0
121	10	0	0	0	0	1	0	0
122	10	0	1	1	0	2	0	1
123	8	1	1	1	0	0	0	0
124	10	1	1	0	0	1	0	0
125	10	1	1	0	0	2	0	1
126	10	0	0	0	0	1	0	0
127	8	1	1	0	0	2	0	1
128	10	0	1	1	0	0	0	0
129	10	0	1	0	0	1	0	0
130	8	0	0	1	0	0	0	0
131	10	1	1	0	0	1	0	0
132	10	1	0	1	0	1	0	0
133	9	1	1	0	0	0	0	0
134	10	1	0	1	0	2	0	1
135	9	0	0	1	0	0	0	0
136	10	0	1	1	0	1	0	0
137	10	1	0	0	0	2	0	1
138	8	0	1	0	0	2	0	1
139	9	1	0	0	0	2	0	1
140	10	0	1	0	0	1	0	0
141	8	1	1	1	0	2	0	1
142	10	1	0	0	0	1	0	0
143	9	0	0	0	0	2	0	1
144	10	1	1	0	0	2	0	1
145	10	1	0	1	0	1	0	0
146	10	0	0	0	0	0	0	0
147	9	0	0	0	0	1	0	0
148	9	0	1	1	0	1	0	0
149	9	1	0	0	0	1	0	0
150	10	0	0	1	0	0	0	0
151	9	0	1	0	0	0	0	0
152	9	0	1	0	0	2	0	1
153	8	0	0	1	0	0	0	0
154	9	0	1	1	0	0	0	0
155	10	1	0	0	0	0	0	0
156	10	0	0	1	0	0	0	0
157	10	1	0	0	0	1	0	0
158	10	0	1	1	0	1	0	0
159	8	0	1	0	0	0	0	0
160	10	1	1	0	0	1	0	0
161	9	0	1	0	0	1	0	0
162	10	1	0	0	0	1	0	0
163	8	1	1	1	0	2	0	1
164	10	0	1	1	0	1	0	0
165	10	1	1	0	0	0	0	0
166	9	0	1	1	0	1	0	0
167	8	0	1	0	0	1	0	0
168	9	1	0	0	0	1	0	0
169	8	0	0	1	0	1	0	0
170	9	0	0	0	0	2	0	1
171	10	1	1	1	0	1	0	0
172	9	1	0	0	0	0	0	0
173	10	1	1	1	0	2	0	1
174	8	0	0	1	0	1	0	0
175	9	0	1	1	0	1	0	0
176	9	0	0	1	0	1	0	0
177	8	0	0	0	0	1	0	0
178	10	1	1	0	0	1	0	0
179	9	1	0	1	0	1	0	0
180	10	0	0	1	0	1	0	0
181	10	0	0	1	0	1	0	0
182	9	1	0	1	0	1	0	0
183	8	1	1	0	0	2	0	1
184	10	0	1	1	0	1	0	0
185	9	0	0	0	0	1	0	0
186	10	0	1	1	0	1	0	0
187	10	0	0	1	0	0	0	0
188	9	0	1	0	0	2	0	1
189	8	1	1	1	0	1	0	0
190	9	0	1	0	0	1	0	0
191	8	0	0	1	0	1	0	0
192	9	1	0	0	0	1	0	0
193	8	0	0	1	0	2	0	1
194	9	0	0	0	0	1	0	0
195	10	1	0	0	0	1	0	0
196	10	1	0	1	0	2	0	1
197	10	0	0	1	0	0	0	0
198	10	0	0	0	0	1	0	0
199	10	0	0	0	0	2	0	1
200	9	0	0	1	0	1	0	0
201	9	1	1	0	0	1	0	0
202	10	0	1	1	0	2	0	1
203	9	1	1	1	0	1	0	0
204	10	1	0	0	0	0	0	0
205	8	0	0	1	0	1	0	0
206	9	1	1	0	0	1	0	0
207	9	1	0	0	0	1	0	0
208	9	0	0	1	0	1	0	0
209	10	0	1	1	0	2	0	1
210	10	1	0	0	0	0	0	0
211	9	0	1	1	0	1	0	0
212	9	0	0	0	0	1	0	0
213	9	0	0	1	0	0	0	0
214	8	0	1	1	0	2	0	1
215	9	1	1	1	0	1	0	0
216	10	0	1	1	0	0	0	0
217	9	0	0	0	0	1	0	0
218	9	1	0	0	0	0	0	0
219	10	1	0	1	0	0	0	0
220	9	1	0	1	0	0	0	0
221	10	0	1	1	0	1	0	0
222	9	1	0	0	0	0	0	0
223	10	1	1	1	0	2	0	1
224	9	1	1	0	0	0	0	0
225	8	0	0	0	0	1	0	0
226	9	1	0	0	0	1	0	0
227	10	1	0	1	0	1	0	0
228	10	0	1	1	0	1	0	0
229	8	0	1	1	0	2	0	1
230	8	1	1	1	0	1	0	0
231	8	1	1	1	0	1	0	0
232	11	0	0	0	0	2	0	1
233	9	0	0	1	0	1	0	0
234	8	1	1	0	0	2	0	1
235	10	0	1	1	0	1	0	0
236	8	0	1	1	0	1	0	0
237	9	1	0	0	0	0	0	0
238	8	1	1	0	0	1	0	0
239	9	1	1	1	0	2	0	1
240	11	1	0	0	0	0	0	0
241	9	0	0	0	0	2	0	1
242	9	1	0	0	0	2	0	1
243	9	0	1	0	0	0	0	0
244	8	0	1	1	0	0	0	0
245	11	0	1	1	0	0	0	0
246	8	1	1	0	0	2	0	1
247	11	0	0	1	0	1	0	0
248	11	1	0	0	0	1	0	0
249	12	0	1	1	0	0	0	0
250	12	0	0	1	0	1	0	0
251	12	0	0	1	0	1	0	0
252	9	0	1	1	0	1	0	0
253	11	1	0	1	0	0	0	0
254	9	0	1	0	0	1	0	0
255	11	0	1	1	0	1	0	0
256	10	0	0	1	0	0	0	0
257	11	1	1	1	0	2	0	1
258	8	0	1	0	0	2	0	1
259	8	1	1	0	0	0	0	0
260	10	0	0	0	0	0	0	0
261	12	0	0	0	0	1	0	0
262	12	0	1	1	0	1	0	0
263	9	0	1	0	0	1	0	0
264	9	0	1	0	0	0	0	0
265	8	0	0	1	0	1	0	0
266	11	0	1	0	0	0	0	0
267	10	1	0	1	0	2	0	1
268	12	1	0	1	0	1	0	0
269	10	0	1	1	0	2	0	1
270	9	1	0	1	0	0	0	0
271	10	0	1	0	0	1	0	0
272	9	0	0	1	0	2	0	1
273	11	1	0	0	0	2	0	1
274	9	0	1	0	0	1	0	0
275	8	0	0	1	0	0	0	0
276	10	1	1	0	0	1	0	0
277	12	1	1	0	0	1	0	0
278	11	1	1	1	0	1	0	0
279	8	0	1	1	0	0	0	0
280	10	1	1	1	0	1	0	0
281	9	1	0	0	0	1	0	0
282	11	1	0	1	0	1	0	0
283	9	1	0	1	0	0	0	0
284	10	1	0	0	0	0	0	0
285	8	0	1	0	0	0	0	0
286	8	0	1	1	0	0	0	0
287	10	1	0	0	0	2	0	1
288	10	1	1	0	0	0	0	0
289	9	0	0	1	0	1	0	0
290	9	0	1	1	0	1	0	0
291	9	1	0	0	0	2	0	1
292	9	0	0	0	0	1	0	0
293	8	1	1	1	0	1	0	0
294	10	0	0	1	0	1	0	0
295	10	0	0	1	0	1	0	0
296	10	0	1	0	0	1	0	0
297	10	0	0	1	0	0	0	0
298	9	1	0	0	0	1	0	0
299	10	1	0	0	0	1	0	0
300	9	0	1	0	0	2	0	1
301	8	0	1	1	0	0	0	0
302	9	0	0	0	0	0	0	0
303	8	1	1	0	0	2	0	1
304	9	0	0	1	0	2	0	1
305	8	0	0	0	0	0	0	0
306	10	1	1	1	0	2	0	1
307	10	0	1	1	0	1	0	0
308	10	1	1	0	0	1	0	0
309	10	0	0	0	0	1	0	0
310	9	0	1	0	0	2	0	1
311	10	1	1	0	0	1	0	0
312	10	1	1	0	0	1	0	0
313	9	0	1	1	0	2	0	1
314	9	1	0	0	0	2	0	1
315	9	0	0	1	0	1	0	0
316	8	0	1	0	0	1	0	0
317	9	1	0	1	0	1	0	0
318	8	1	0	1	0	0	0	0
319	8	0	1	0	0	0	0	0
320	8	1	0	1	0	0	0	0
321	10	0	0	1	0	0	0	0
322	10	1	0	1	0	0	0	0
323	9	1	0	1	0	0	0	0
324	10	1	1	1	0	0	0	0
325	8	1	1	0	0	0	0	0
326	9	1	0	1	0	0	0	0
327	10	1	0	0	0	0	0	0
328	9	0	0	0	0	0	0	0
329	9	0	0	1	0	0	0	0
330	10	1	0	0	0	0	0	0
331	10	0	0	1	0	0	0	0
332	10	1	0	0	0	0	0	0
333	9	0	0	0	0	0	0	0
334	8	0	0	1	0	0	0	0
335	8	0	0	1	0	0	0	0
336	9	1	0	0	0	0	0	0
337	8	0	0	0	0	0	0	0
338	10	1	1	1	0	0	0	0
339	10	1	0	1	0	0	0	0
340	10	0	0	1	0	0	0	0
341	8	0	1	1	0	0	0	0
342	10	1	0	1	0	0	0	0
343	10	0	1	0	0	0	0	0
344	8	1	1	1	0	0	0	0
345	10	0	1	0	0	0	0	0
346	9	0	1	1	0	0	0	0
347	9	1	0	0	0	0	0	0
348	8	1	1	1	0	0	0	0
349	10	1	1	1	0	0	0	0
350	9	0	0	1	0	0	0	0
351	10	0	0	0	0	0	0	0
352	9	1	0	0	0	0	0	0
353	10	1	0	1	0	0	0	0
354	8	1	1	0	0	0	0	0
355	9	1	1	0	0	0	0	0
356	10	0	1	1	0	0	0	0
357	9	1	1	0	0	0	0	0
358	10	0	1	0	1	1	1	0
359	10	0	0	0	1	1	1	0
360	9	1	1	0	1	1	1	0
361	9	1	1	1	1	1	1	0
362	9	0	0	0	1	1	1	0
363	9	0	1	0	1	1	1	0
364	9	0	0	1	1	2	1	1
365	9	0	1	1	1	1	1	0
366	9	0	1	0	1	2	1	1
367	8	0	0	0	1	1	1	0
368	9	1	1	0	1	2	1	0
369	9	1	0	0	1	2	1	0
370	10	1	1	1	1	1	1	0
371	8	0	0	1	1	1	1	0
372	8	1	1	0	1	0	1	0
373	10	1	0	1	1	2	1	0
374	10	1	1	0	1	2	1	0
375	8	1	1	0	1	1	1	0
376	9	1	1	0	1	2	1	0
377	8	1	0	1	1	1	1	0
378	10	0	0	0	1	0	1	0
379	10	0	1	1	1	2	1	0
380	10	1	1	0	1	1	1	0
381	10	0	0	1	1	1	1	0
382	9	0	1	0	1	1	1	0
383	10	1	0	1	1	2	1	0
384	9	1	0	0	1	1	1	0
385	9	1	1	0	1	1	1	0
386	10	1	0	0	1	0	1	0
387	10	0	1	1	1	1	1	0
388	10	1	0	1	1	0	1	0
389	9	0	0	1	1	1	1	0
390	10	1	0	0	1	1	1	0
391	10	1	0	1	1	1	1	0
392	9	0	1	1	1	2	1	0
393	9	1	0	1	1	1	1	0
394	10	0	0	0	1	1	1	0
395	8	0	1	0	1	2	1	0
396	8	1	0	1	1	2	1	0
397	9	0	0	1	1	2	1	0
398	10	1	1	1	1	2	1	1
399	10	1	0	1	1	1	1	0
400	10	0	1	1	1	1	1	0
401	10	1	0	0	1	1	1	0
402	9	0	0	0	1	0	1	0
403	11	1	0	0	1	1	1	0
404	12	1	0	1	1	0	1	0
405	11	0	0	0	1	1	1	0
406	11	0	0	0	1	2	1	1
407	9	0	1	1	1	1	1	0
408	9	1	1	0	1	1	1	0
409	11	0	1	1	1	1	1	0
410	9	1	1	0	1	1	1	0
411	8	0	0	0	1	1	1	0
412	10	0	0	0	1	2	1	1
413	8	1	1	1	1	1	1	0
414	10	0	1	1	1	2	1	0
415	9	0	1	0	1	2	1	0
416	8	1	1	0	1	2	1	1
417	9	1	1	0	1	1	1	0
418	8	0	1	0	1	1	1	0
419	9	0	0	0	1	2	1	1
420	10	0	0	0	1	1	1	0
421	10	1	0	0	1	0	1	0
422	10	0	0	0	1	1	1	0
423	8	1	0	0	1	0	1	0
424	8	0	1	1	1	2	1	1
425	8	0	1	1	1	2	1	1
426	10	1	1	0	1	1	1	0
427	10	1	1	0	1	1	1	0
428	10	1	0	0	1	2	1	1
429	9	1	1	0	1	1	1	0
430	8	0	0	1	1	1	1	0
431	9	1	0	0	1	1	1	0
432	10	1	0	1	1	1	1	0
433	9	0	1	0	1	1	1	0
434	9	0	1	1	1	1	1	0
435	9	1	0	1	1	1	1	0
436	8	0	1	1	1	2	1	1
437	9	1	0	0	1	1	1	0
438	8	0	1	1	1	2	1	1
439	10	0	1	1	1	1	1	0
440	10	0	0	1	1	2	1	1
441	9	0	1	1	1	1	1	0
442	10	1	0	0	1	2	1	1
443	9	1	0	1	1	1	1	0
444	9	0	1	0	1	1	1	0
445	8	0	0	1	1	1	1	0
446	10	0	1	1	1	1	1	0
447	8	1	0	1	1	2	1	1
448	10	0	0	0	1	2	1	1
449	9	1	1	1	1	2	1	1
450	9	1	1	0	1	1	2	0
451	8	1	0	1	1	0	2	0
452	8	0	1	0	1	0	2	0
453	9	0	0	1	1	1	2	0
454	9	1	1	0	1	2	2	1
455	9	0	1	0	1	2	2	1
456	10	1	0	0	1	1	2	0
457	10	1	0	0	1	1	2	0
458	8	1	1	1	1	0	2	0
459	9	0	1	1	1	0	2	0
460	9	1	1	1	1	1	2	0
461	10	0	0	1	1	2	2	1
462	10	1	1	1	1	0	2	0
463	10	0	1	0	1	1	2	0
464	9	0	0	0	1	1	2	0
465	8	0	1	0	1	0	2	0
466	10	1	0	0	1	2	2	1
467	8	1	1	1	1	1	2	0
468	8	0	1	1	1	2	2	1
469	8	1	1	1	1	1	2	0
470	8	0	1	0	1	1	2	0
471	10	0	1	1	1	0	2	0
472	9	1	0	1	1	0	2	0
473	11	0	0	0	1	0	2	0
474	11	0	1	1	1	1	2	0
475	9	0	1	1	1	1	2	0
476	10	0	0	0	1	0	2	0
477	9	1	0	1	1	0	2	0
478	10	1	0	0	1	0	2	0
479	8	0	0	1	1	1	2	0
480	10	0	0	0	1	1	2	0
481	8	1	1	1	1	1	2	0
482	9	1	0	0	1	1	2	0
483	10	1	0	0	1	1	2	0
484	10	0	1	0	1	1	2	0
485	10	1	0	1	1	1	2	0
486	9	0	1	0	1	1	2	0
487	10	1	1	1	1	1	2	0
488	8	1	1	1	1	0	2	0
489	10	0	0	1	1	1	2	0
490	9	1	0	0	1	1	2	0
491	10	1	0	1	1	1	2	0
492	9	1	1	0	1	1	2	0
493	9	0	0	0	1	2	2	1
494	10	0	1	0	1	1	2	0
495	10	1	0	1	1	1	2	0
496	10	0	0	0	1	1	2	0
497	9	1	0	1	1	1	2	0
498	8	0	0	1	1	1	2	0
499	10	1	0	1	1	0	2	0
500	10	1	0	0	1	1	2	0
501	9	0	0	1	1	1	2	0
502	10	1	0	1	1	2	2	1
503	9	1	0	0	1	2	2	1
504	10	1	1	0	1	1	2	0
505	10	1	1	0	1	0	2	0
506	10	1	0	0	1	1	2	0
507	9	0	1	0	1	1	2	0
508	10	0	1	0	1	0	2	0
509	10	0	1	0	1	1	2	0
510	10	1	0	0	1	0	2	0
511	9	0	0	0	1	1	2	0
512	10	0	0	0	1	2	2	1
513	10	1	1	0	1	1	2	0
514	8	1	0	0	1	0	2	0
515	8	0	0	1	1	0	2	0
516	8	1	1	1	1	0	2	0
517	9	0	0	1	1	1	2	0
518	8	0	1	0	1	1	2	0
519	8	1	1	0	1	0	2	0
520	8	1	1	0	1	2	2	1
521	8	1	1	0	1	2	2	1
522	10	1	0	0	1	2	2	1
523	10	0	1	0	1	0	2	0
524	9	0	1	1	1	1	2	0
525	10	0	1	1	1	1	2	0
526	11	0	0	0	1	1	2	0
527	11	0	0	1	1	2	2	1
528	12	0	1	1	1	2	2	1
529	11	0	0	1	1	1	2	0
530	12	1	1	1	1	1	2	0
531	11	1	1	0	1	1	2	0
532	10	1	1	0	1	1	3	0
533	8	1	1	1	1	0	3	0
534	10	1	1	1	1	2	3	1
535	10	1	1	1	1	1	3	0
536	9	1	1	0	1	0	3	0
537	11	0	0	1	1	0	3	0
538	9	1	1	1	1	1	3	0
539	8	0	1	1	1	2	3	1
540	8	0	0	1	1	1	3	0
541	9	0	0	0	1	2	3	1
542	9	1	1	0	1	1	3	0
543	10	1	0	0	1	1	3	0
544	10	1	1	1	1	2	3	1
545	10	0	0	1	1	2	3	1
546	8	0	1	0	1	0	3	0
547	9	1	0	0	1	2	3	1
548	9	0	0	1	1	1	3	0
549	10	1	1	1	1	0	3	0
550	8	1	0	1	1	1	3	0
551	9	1	0	0	1	0	3	0
552	9	1	1	0	1	1	3	0
553	10	0	1	1	1	1	3	0
554	9	0	0	1	1	1	3	0
555	9	1	0	0	1	1	3	0
556	10	0	1	1	1	1	3	0
557	10	0	0	0	1	0	3	0
558	9	1	0	0	1	1	3	0
559	9	1	0	0	1	0	3	0
560	8	1	1	1	1	0	3	0
561	9	1	0	1	1	0	3	0
562	9	0	0	1	1	0	3	0
563	12	0	1	0	1	1	3	0
564	9	0	1	1	1	0	3	0
565	12	0	0	1	1	1	3	0
566	12	1	0	0	1	1	3	0
567	9	1	1	0	1	0	3	0
568	9	0	1	1	1	1	3	0
569	9	1	0	0	1	1	3	0
570	9	1	1	1	1	1	3	0
571	9	0	0	1	1	1	3	0
572	9	0	0	1	1	0	3	0
573	10	0	0	0	1	1	3	0
